# Supplementary material for: Marine Science Can Contribute to the Search for Extra-Terrestrial Life
Source: Life (Basel). 2024 May 24;14(6):676. doi: 10.3390/life14060676 (PMC11205085; doi:10.3390/life14060676)
Supplement: Supplementary file 1 [file life-14-00676-s001.zip]

Archive with 5 entries (5 files):
- life-2979823-supplementary.pdf
- Supplementary material S1_THESAURUS.txt
- Supplementary material S2_RIS.pdf
- Supplementary material S3_Map.txt
- Supplementary material S4_Network.txt
