# Supplementary material for: Marine Science Can Contribute to the Search for Extra-Terrestrial Life
Source: Life (Basel). 2024 May 24;14(6):676. doi: 10.3390/life14060676 (PMC11205085; doi:10.3390/life14060676)
Supplement: Supplementary file 1 [file life-14-00676-s001.zip › Supplementary material S1_THESAURUS.txt]

label	replace by
ability	AAAA
absence	AAAA
absorption	absorption
abundance	AAAA
access	AAAA
account	AAAA
accumulation	accumulation
acid	acid
action	AAAA
activity	AAAA
adaptation	adaptation
addition	AAAA
advance	AAAA
advantage	AAAA
age	age
air	air
albedo	albedo
algae	algae
alteration	AAAA
amino acid	amino acid
ammonia	nh3
amount	AAAA
analog	analog
analogue	analog
analogy	AAAA
analysis	AAAA
animal	animal
answer	AAAA
antarctica	antarctica
appearance	AAAA
application	AAAA
approach	AAAA
aqueous solution	aqueous solution
archaea	archaea
area	AAAA
argument	AAAA
article	AAAA
aspect	AAAA
assessment	AAAA
association	AAAA
assumption	AAAA
asteroid	asteroid
astrobiological exploration	astrobiological exploration
astrobiological interest	astrobiological potential
astrobiological potential	astrobiological potential
astrobiological research	AAAA
astrobiological significance	astrobiological potential
astrobiological study	AAAA
astrobiologist	astrobiologist
astrobiology	AAAA
astrobiology community	AAAA
astrobiology research	AAAA
astronaut	astronaut
astronomer	astronomer
astronomy	astronomy
astrophysic	astrophysic
atacama desert	desert
atmosphere	atmosphere
atmospheric composition	atmospheric composition
attempt	AAAA
attention	AAAA
author	AAAA
availability	AAAA
bacteria	bacteria
bacterium	bacteria
band	spectrum
bar	pressure
base	base
basin	basin
basis	AAAA
beginning	AAAA
behavior	behavior
benefit	AAAA
better understanding	AAAA
biochemistry	biochemistry
biodiversity	biodiversity
biological activity	biological activity
biological process	biological activity
biology	biology
biomarker	biosignature
biomass	biomass
biomolecule	biomolecule
biosignature	biosignature
biosphere	biosphere
board	AAAA
body	AAAA
book	AAAA
bottom	AAAA
boundary	AAAA
brine	brine
broad range	AAAA
building block	AAAA
cafe	cafe
calcite	calcite
calculation	AAAA
callisto	callisto
canada	AAAA
candidate	AAAA
capability	AAAA
capacity	AAAA
carbon	carbon
carbon dioxide	co2
carbonaceous chondrite	carbonaceous meteorite
carbonaceous meteorite	carbonaceous meteorite
carbonate	carbonate
case	AAAA
cassini huygens mission	cassini huygens mission
category	AAAA
celestial body	AAAA
cell	cell
center	AAAA
century	AAAA
ch4	ch4
challenge	AAAA
chance	AAAA
change	AAAA
chapter	AAAA
characteristic	AAAA
characterization	AAAA
chemical	chemical
chemical composition	chemical
chemical evolution	chemical evolution
chemical process	chemical process
chemistry	chemistry
class	AAAA
clay	clay
climate	climate
climate change	climate change
cloud	cloud
clue	AAAA
co2	co2
collection	AAAA
combination	AAAA
comet	comet
communication	AAAA
community	AAAA
comparison	AAAA
complex life	life
complex organic molecule	organic matter
complexity	AAAA
component	AAAA
composition	AAAA
compound	chemical
concentration	AAAA
concept	AAAA
condition	AAAA
confidence	AAAA
conjunction	AAAA
connection	AAAA
consequence	AAAA
consideration	AAAA
constraint	AAAA
construction	AAAA
contact	AAAA
contamination	contamination
content	AAAA
context	AAAA
continent	continent
contrast	AAAA
contribution	AAAA
control	control
core	core
correlation	AAAA
cosmic ray	cosmic ray
cosmology	cosmology
cosmos	universe
cost	cost
course	AAAA
crater	crater
creation	AAAA
crust	crust
culture	culture
curiosity	curiosity
current knowledge	AAAA
cyanobacterium	cyanobacterium
data	AAAA
date	AAAA
day	AAAA
debate	debate
decade	AAAA
decrease	AAAA
definition	AAAA
degradation	degradation
degree	AAAA
delivery	AAAA
density	density
deposit	deposit
deposition	deposition
depth	depth
description	AAAA
desert	desert
desiccation	desiccation
detail	AAAA
detectability	AAAA
detection	detection
determination	AAAA
development	AAAA
diameter	diameter
difference	AAAA
direction	AAAA
discipline	AAAA
discovery	discovery
disk	disk
distance	distance
distribution	AAAA
diversity	diversity
dna	dna
drill	drilling
drilling	drilling
duration	AAAA
dust	dust
dynamic	AAAA
early earth	earth
early life	life
early mars	mars
earth	earth
eccentricity	eccentricity
ecology	ecology
ecosystem	ecosystem
edge	AAAA
effect	AAAA
efficiency	AAAA
effort	AAAA
element	chemical
emergence	emergence
emphasis	AAAA
enceladus	enceladus
end	AAAA
energy	energy
energy source	energy source
engineering	engineering
environment	environment
environmental condition	environment
enzyme	enzyme
erosion	erosion
esa	esa
estimate	AAAA
estimation	AAAA
etc	AAAA
europa	europa
european space agency	esa
evaluation	AAAA
evaporation	evaporation
event	AAAA
evidence	AAAA
evolution	evolution
examination	AAAA
example	AAAA
exchange	AAAA
existence	AAAA
exobiology	exobiology
exomars	exomars
exomoon	exomoon
exoplanet	exoplanet
experience	AAAA
experiment	experiment
exploration	exploration
exposure	AAAA
extant life	life
extent	AAAA
extraction	extraction
extrasolar planet	exoplanet
extraterrestrial body	AAAA
extraterrestrial environment	extraterrestrial environment
extraterrestrial intelligence	extraterrestrial intelligence
extraterrestrial life	exobiology
extreme	AAAA
extreme condition	extreme condition
extreme environment	extreme condition
extremophile	extremophile
facility	AAAA
fact	AAAA
factor	AAAA
fatty acid	fatty acid
feasibility	AAAA
feature	AAAA
february	AAAA
field	AAAA
first step	AAAA
first time	AAAA
flow	flux
fluid	fluid
fluorescence	fluorescence
flux	flux
focus	AAAA
food	nutrient
form	AAAA
formation	AAAA
fossil	fossil
fraction	AAAA
fracture	AAAA
framework	AAAA
frequency	AAAA
function	function
fungi	fungi
future	AAAA
future exploration	exploration
future mission	mission
future observation	AAAA
future space mission	mission
galaxy	galaxy
gale crater	crater
ganymede	ganymede
gas	gas
gas phase	gas phase
gase	AAAA
gene	gene
generation	AAAA
geochemistry	geochemistry
geology	geology
giant planet	planet
glacier	glacier
glycine	glycine
goal	AAAA
gravity	gravity
ground	AAAA
group	AAAA
growth	AAAA
gypsum	gypsum
gyr	gyr
h2o	AAAA
habitability	habitability
habitable condition	habitability
habitable environment	habitability
habitable exoplanet	habitable planet
habitable planet	habitable planet
habitable world	habitable planet
habitable zone	habitable zone
habitat	habitat
halite	nacl
halophile	halophile
hand	AAAA
harsh condition	harsh condition
hcn	hcn
heat	heat
heating	heat
hematite	hematite
high concentration	AAAA
high level	AAAA
high pressure	pressure
high salinity	salinity
high temperature	temperature
highlight	AAAA
history	AAAA
host	AAAA
host star	host star
hot spring	hot spring
hour	AAAA
human	humanity
human exploration	exploration
humanity	humanity
hundred	AAAA
hydrocarbon	hydrocarbon
hydrogen	hydrogen
hydrothermal activity	hydrothermal activity
hydrothermal system	hydrothermal activity
hydrothermal vent	hydrothermal vent
hypothesis	AAAA
i e	AAAA
ice	ice
ice grain	ice
ice shell	ice shell
icy crust	ice shell
icy moon	icy moon
icy surface	ice shell
icy world	icy world
idea	AAAA
identification	AAAA
iii	AAAA
image	image
impact	impact
impact crater	crater
implementation	AAAA
implication	AAAA
importance	AAAA
important implication	AAAA
important role	AAAA
inclusion	AAAA
increase	AAAA
indicator	indicator
influence	AAAA
information	AAAA
inner edge	AAAA
input	AAAA
insight	AAAA
instance	AAAA
instrument	instrumentation
instrumentation	instrumentation
integration	AAAA
intelligence	intelligence
intelligent life	intelligent life
interaction	AAAA
interest	AAAA
interface	AAAA
interior	AAAA
international space station	iss
interpretation	AAAA
interstellar medium	interstellar medium
investigation	AAAA
ion	ion
iron	iron
irradiation	irradiation
isolate	AAAA
iss	iss
issue	AAAA
james webb space telescope	james webb space telescope
jupiter	jupiter
kepler	kepler
key role	AAAA
key word	AAAA
key words	AAAA
kilometer	AAAA
kind	AAAA
knowledge	AAAA
lab	laboratory experiment
laboratory	laboratory experiment
laboratory experiment	laboratory experiment
lack	AAAA
lake	lake
land	land
lander	lander
landing	landing
landing site	landing
large number	AAAA
laser	laser
last decade	AAAA
latter	AAAA
launch	launch
layer	layer
length	AAAA
lesson	AAAA
level	AAAA
life	life
life detection	life detection
life form	life
light	light
likelihood	AAAA
limit	AAAA
limitation	AAAA
line	AAAA
liquid	liquid
liquid water	liquid water
liquid water ocean	ocean
literature	AAAA
location	AAAA
loss	AAAA
low earth orbit	low earth orbit
low mass star	low mass star
low pressure	pressure
low temperature	temperature
lunar	lunar
lunar surface	lunar
m depth	depth
m dwarf	m star
m star	m star
magnetic field	magnetic field
magnitude	AAAA
main goal	AAAA
maintenance	AAAA
majority	AAAA
map	mapping
mapping	mapping
mars	mars
mars exploration	mars
mars science laboratory	mars science laboratory
mars surface	mars
martian atmosphere	martian atmosphere
martian soil	martian soil
martian subsurface	martian subsurface
martian surface	mars
mass	mass
mass spectrometer	mass spectrometry
mass spectrometry	mass spectrometry
matter	AAAA
mean	AAAA
measurement	AAAA
mechanism	AAAA
medium	AAAA
member	AAAA
membrane	membrane
metabolic activity	metabolic activity
metabolism	metabolic activity
metal	metal
meteorite	meteorite
meter	AAAA
methane	ch4
methanogen	methanogen
methanol	methanol
methodology	AAAA
microbe	microorganism
microbial activity	microbial activity
microbial community	microbial community
microbial diversity	microbial community
microbial ecology	microbial ecology
microbial life	microbial community
microbiology	microbiology
microfossil	microfossil
microorganism	microorganism
million	AAAA
mineral	mineral
mineralogy	mineralogy
mission	mission
mission concept	mission
mixture	AAAA
model	modeling
modeling	modeling
molecular hydrogen	hydrogen
molecular oxygen	oxygen
molecule	molecule
month	AAAA
moon	moon
moon enceladus	enceladus
moon europa	europa
morphology	morphology
myr	myr
nacl	nacl
nasa	nasa
nature	AAAA
necessity	AAAA
need	AAAA
network	network
new insight	AAAA
nh3	nh3
nitrogen	nitrogen
noise ratio	AAAA
none	AAAA
nucleic acid	nucleic acid
number	AAAA
numerical simulation	simulation
nutrient	nutrient
object	AAAA
obliquity	obliquity
observation	AAAA
occurrence	AAAA
ocean	ocean
ocean world	ocean world
one	AAAA
operation	AAAA
opportunity	AAAA
orbit	orbital
orbital	orbital
orbiter	orbiter
order	AAAA
organic	organic
organic carbon	organic matter
organic chemistry	organic chemistry
organic compound	organic matter
organic material	organic matter
organic matter	organic matter
organic molecule	organic matter
organism	organism
origin	AAAA
outer edge	AAAA
outer solar system	solar system
outer space	outer space
overview	AAAA
own solar system	solar system
oxidant	oxidant
oxidation	oxidation
oxygen	oxygen
oxygenic photosynthesis	oxygenic photosynthesis
ozone	ozone
pah	pah
paper	AAAA
parameter	AAAA
part	AAAA
particle	AAAA
past	AAAA
past decade	AAAA
past life	life
path	AAAA
pathway	AAAA
pattern	AAAA
payload	payload
perchlorate	perchlorate
performance	AAAA
period	AAAA
permafrost	permafrost
persistence	AAAA
person	AAAA
perspective	AAAA
phase	AAAA
philosophy	philosophy
photosynthesis	photosynthesis
phyllosilicate	phyllosilicate
physical property	physical property
physics	physics
pigment	pigment
place	AAAA
planet	planet
planet earth	earth
planetary atmosphere	planetary atmosphere
planetary body	planetary body
planetary environment	environment
planetary exploration	exploration
planetary habitability	habitability
planetary protection	planetary protection
planetary science	planetary science
planetary surface	planetary surface
planetary system	planetary system
planetesimal	planetesimal
plant	plant
plate tectonic	plate tectonic
platform	platform
plume	plume
pluto	pluto
point	AAAA
polar region	polar region
pole	polar region
polycyclic aromatic hydrocarbon	pah
population	AAAA
position	AAAA
possibility	AAAA
potential	AAAA
potential biosignature	biosignature
potential habitability	habitability
power	AAAA
ppm	AAAA
prebiotic chemistry	prebiotic chemistry
precipitation	precipitation
precursor	AAAA
prediction	AAAA
preparation	AAAA
prerequisite	AAAA
presence	AAAA
present	AAAA
present day	AAAA
present life	life
present study	AAAA
present work	AAAA
preservation	AAAA
pressure	pressure
previous study	AAAA
previous work	AAAA
prime target	AAAA
principle	AAAA
probability	AAAA
probe	probe
problem	AAAA
proceeding	AAAA
process	AAAA
processing	AAAA
product	AAAA
production	AAAA
program	AAAA
progress	AAAA
project	AAAA
prokaryote	prokaryote
property	AAAA
proposal	AAAA
prospect	prospect
protection	protection
protein	protein
protocol	protocol
protoplanetary disk	protoplanetary disk
proximity	AAAA
proxy	AAAA
quantity	AAAA
quartz	quartz
quest	AAAA
question	AAAA
radiation	radiation
radius	radius
raman	raman spectroscopy
raman spectra	raman spectroscopy
raman spectroscopy	raman spectroscopy
range	AAAA
rate	AAAA
ratio	AAAA
reaction	AAAA
reason	AAAA
recent development	AAAA
recent discovery	AAAA
recent study	AAAA
recent work	AAAA
recent year	AAAA
recognition	AAAA
recommendation	AAAA
record	AAAA
red planet	mars
reduction	reduction
reference	AAAA
regard	AAAA
region	AAAA
regolith	regolith
relation	AAAA
relationship	AAAA
release	AAAA
relevance	AAAA
remnant	AAAA
remote sensing	remote sensing
report	AAAA
requirement	AAAA
research	AAAA
researcher	AAAA
reservoir	AAAA
resistance	AAAA
resource	resource
respect	AAAA
response	AAAA
return	AAAA
review	AAAA
rio tinto	rio tinto
rise	AAAA
risk	risk
rna	rna
rock	rock
rocky planet	rocky planet
role	AAAA
rotation	rotation
rover	rover
runaway greenhouse	runaway greenhouse
salinity	salinity
salt	salt
sample	AAAA
sample return	mission
sample return mission	mission
sampling	AAAA
satellite	satellite
saturn	saturn
scale	AAAA
scenario	AAAA
science	AAAA
scientist	AAAA
scope	AAAA
sea	ocean
search	exploration
sediment	sediment
selection	AAAA
self	AAAA
sense	AAAA
sensitivity	sensitivity
sensor	sensor
sequence	AAAA
series	AAAA
serpentinization	serpentinization
set	AAAA
seti	seti
shape	AAAA
sign	AAAA
signal	signal
signature	signature
significance	AAAA
silica	silica
similarity	AAAA
simulation	simulation
site	AAAA
situ	AAAA
situ measurement	situ measurement
size	AAAA
snow	snow
society	AAAA
soil	soil
solar radiation	solar radiation
solar system	solar system
solar system body	solar system
solid	solid
solution	solution
solvent	solvent
source	AAAA
south pole	polar region
space	AAAA
space condition	space environment
space environment	space environment
space exploration	mission
space mission	mission
spacecraft	spacecraft
spain	AAAA
species	AAAA
spectra	spectrum
spectroscopy	spectroscopy
spectrum	spectrum
speed	speed
spite	AAAA
spore	spore
spring	AAAA
stability	AAAA
stage	AAAA
star	star
state	AAAA
step	AAAA
strain	strain
strategy	AAAA
strength	AAAA
stress	stress
structure	AAAA
student	AAAA
study	AAAA
subject	AAAA
substrate	substrate
subsurface	subsurface
subsurface environment	subsurface
subsurface ocean	subsurface ocean
success	AAAA
suite	AAAA
sulfate	sulfate
sulfur	sulfur
sun	sun
sunlight	sunlight
super earth	super earth
support	AAAA
surface	AAAA
surface condition	surface condition
surface liquid water	surface liquid water
surface temperature	surface temperature
survey	survey
survival	survival
synthesis	AAAA
system	AAAA
target	AAAA
team	AAAA
technique	AAAA
technology	AAAA
telescope	telescope
temperature	temperature
ten	AAAA
term	AAAA
terrain	terrain
terrestrial analogue	terrestrial analogue
terrestrial exoplanet	habitable planet
terrestrial life	life
terrestrial planet	habitable planet
test	AAAA
testing	AAAA
theory	AAAA
thickness	thickness
thousand	AAAA
tidal heating	tidal heating
time	time
timescale	time
timing	time
titan	titan
today	AAAA
tool	AAAA
top	AAAA
topic	AAAA
trace	trace
transfer	AAAA
transit	transit
transition	AAAA
transport	transport
trappist	trappist
trend	AAAA
triton	triton
turn	AAAA
type	AAAA
ultraviolet	ultraviolet
uncertainty	AAAA
understanding	AAAA
unit	AAAA
universe	universe
university	AAAA
usa	AAAA
use	AAAA
uv radiation	ultraviolet
vacuum	vacuum
value	AAAA
variation	AAAA
variety	AAAA
vegetation	vegetation
venus	venus
viability	AAAA
view	AAAA
volatile	volatile
volcanism	volcanism
volume	AAAA
water	water
water activity	water
water ice	water ice
water vapor	water vapor
wavelength	wavelength
way	AAAA
weathering	weathering
week	AAAA
wide range	AAAA
wide variety	AAAA
wind	wind
window	AAAA
work	AAAA
world	planet
x ray diffraction	x ray diffraction
year	AAAA
zone	AAAA
