# Supplementary material for: Marine Science Can Contribute to the Search for Extra-Terrestrial Life
Source: Life (Basel). 2024 May 24;14(6):676. doi: 10.3390/life14060676 (PMC11205085; doi:10.3390/life14060676)
Supplement: Supplementary file 1 [file life-14-00676-s001.zip › Supplementary material S3_Map.txt]

id	label	x	y	cluster	weight<Links>	weight<Total link strength>	weight<Occurrences>	score<Avg. pub. year>	score<Avg. citations>	score<Avg. norm. citations>
1	absorption	0.6904	0.1752	3	215	747	42	2013.6905	35.6429	1.4388
2	accumulation	-0.677	0.1984	1	198	516	33	2014.697	30.3333	1.3839
3	acid	-0.3665	-0.3629	2	312	2256	147	2014.3469	24.6122	1.1785
4	adaptation	-0.6599	0.7712	1	207	799	56	2014.125	17.5357	0.7816
5	age	0.2732	0.4386	3	284	1339	98	2012.2857	36.3367	0.8657
6	aims	1.318	-0.1531	3	167	701	40	2015.875	28.725	1.1742
7	air	-0.4051	0.4838	1	183	405	26	2012.1154	20.6538	1.0403
8	albedo	0.9489	-0.0747	3	176	470	29	2013.2759	101.2759	2.4045
9	algae	-0.9026	0.6677	1	169	418	26	2011.5	20.2692	1.3205
10	amino acid	-0.1601	-0.5641	2	163	411	26	2016.0385	10.5769	0.7233
11	analog	-0.5708	-0.0269	1	327	2293	139	2014.6115	23.2878	1.1897
12	animal	-0.1782	0.8997	1	171	421	31	2012.9355	15.6452	0.807
13	antarctica	-0.6543	0.3291	1	234	794	46	2011.1522	20.1957	0.8661
14	aqueous solution	-0.5881	-0.0709	1	135	237	18	2013.8889	21.2778	0.8616
15	archaea	-0.9478	0.5087	1	220	938	53	2014.8868	25.6604	1.5015
16	asteroid	0.2371	-0.2324	2	221	740	53	2014.1698	12.6981	0.8109
17	astrobiological exploration	-0.5454	-0.334	1	191	565	35	2012.4	18.6286	0.838
18	astrobiological potential	0.0452	-0.4955	2	296	1557	100	2013.66	16.63	0.7915
19	astrobiologist	-0.1457	0.7594	1	200	577	40	2014.7	28.925	0.8845
20	astronaut	0.0648	0.6303	2	124	316	22	2015.5	3.0909	0.1742
21	astronomer	0.9073	0.7553	3	130	308	20	2014.4	5.55	0.206
22	astronomy	0.9093	0.4979	3	189	716	56	2014.0179	27.8571	1.0465
23	astrophysic	1.0907	0.3344	3	110	259	19	2016.8947	14.4211	0.7016
24	atmosphere	0.7125	-0.1127	3	355	6012	368	2013.6576	31.8967	1.2006
25	atmospheric composition	0.9027	0.1553	3	177	518	28	2014.4643	30.1429	1.1745
26	background	0.3414	0.2566	3	215	502	33	2014.0606	15.7576	0.7235
27	bacteria	-0.8787	0.4667	1	282	2026	123	2013.4553	25.9837	1.2122
28	base	-0.262	0.3173	1	227	640	39	2013.359	20.4615	0.9539
29	basin	-0.9615	0.0563	1	205	820	60	2014.3833	20.5333	0.8053
30	behavior	0.209	0.1721	3	238	688	51	2012.0784	22.7451	0.9293
31	biochemistry	-0.0077	0.6812	1	191	525	34	2014.3824	10.4706	0.6171
32	biodiversity	-0.6249	0.6971	1	188	543	37	2014.0541	41.4324	1.3577
33	biological activity	-0.3064	0.1831	1	265	1011	60	2012.7	23.35	1.055
34	biology	-0.012	0.6139	1	300	1746	115	2014.1478	18.6696	1.0924
35	biomass	-0.6751	0.5198	1	203	607	39	2014.8718	19.9744	1.0506
36	biomolecule	-0.5749	0.1721	1	262	1030	58	2015.5517	16.3103	0.7959
37	biosignature	-0.2538	0.1805	1	348	4558	278	2015.7158	22.0504	1.1824
38	biosphere	0.1312	0.4729	3	303	1647	105	2014.1143	26.2381	1.0665
39	brine	-0.9571	0.1455	1	237	1016	61	2015.082	15.5738	1.147
40	cafe	-0.8498	-0.3103	1	158	406	30	2015.5	15.4667	0.9235
41	calcite	-1.1299	-0.3385	1	133	301	19	2013.3158	19.5263	0.6374
42	callisto	-0.2509	-0.6982	2	144	350	15	2009.8	25.6667	0.8724
43	carbon	-0.249	-0.0227	1	313	1634	98	2013.1224	32.6122	1.2551
44	carbonaceous meteorite	-0.2526	-0.2656	2	196	546	38	2009.9737	14.5263	0.747
45	carbonate	-0.9507	-0.333	1	222	802	46	2013.6739	36.9565	1.2057
46	cassini huygens mission	0.414	-0.983	2	117	315	18	2011	27.2222	1.125
47	cell	-0.6788	0.45	1	293	2205	143	2013.8252	20.028	0.9843
48	ch4	0.2099	-0.3874	2	300	2330	135	2014.8519	33.1259	1.5346
49	chemical	-0.2257	-0.1917	2	339	2818	180	2013.5667	18.2278	0.9953
50	chemical evolution	0.4115	-0.6004	2	167	428	27	2015.4074	17.5926	0.8882
51	chemical process	0.0631	-0.6896	2	174	432	26	2011.7308	19.5769	1.1679
52	chemistry	0.0231	-0.3165	2	328	2853	177	2013.0282	30.5819	1.3995
53	clay	-0.9872	-0.1722	1	169	417	27	2014.6296	9.8148	0.5156
54	climate	0.6404	0.0435	3	300	2007	123	2014.8049	34.065	1.3951
55	climate change	-0.3405	0.7941	1	150	343	23	2016.3043	9.7391	0.9218
56	cloud	0.7853	-0.1538	3	287	1731	113	2013.8673	46.646	1.4104
57	co2	0.4646	-0.1983	3	321	2501	150	2013.66	44.7267	1.7498
58	comet	0.3616	-0.4055	2	252	1202	78	2010.6795	16.7949	0.7146
59	conclusion	0.8797	-0.0612	3	262	1076	66	2013.5909	25.1818	1.0709
60	contamination	-0.2413	0.4601	2	242	1036	68	2011.2059	15.5735	0.8729
61	continent	0.2766	0.5001	3	185	472	28	2013.9643	28.6786	1.2006
62	control	-0.1766	0.4168	1	250	930	56	2013.75	15.6786	0.6532
63	core	-0.2543	-0.4075	2	286	1355	84	2013.8929	32.869	1.6262
64	cosmic ray	0.3484	-0.5765	2	173	514	32	2014.3438	32.4375	1.1941
65	cosmology	0.9422	0.5329	3	105	264	21	2012.7619	12.381	0.4165
66	cost	0.3476	-0.1313	2	218	795	48	2015.5	11.0208	0.7599
67	crater	-0.5481	-0.4847	2	278	1617	107	2014.2056	25.5888	1.2732
68	crust	-0.5527	-0.3811	1	288	1757	108	2014.0463	20.1019	0.9542
69	culture	-0.2642	0.7468	1	243	971	69	2013.4783	10.8986	0.6603
70	curiosity	-0.3396	0.1915	2	132	256	18	2015.4444	22.1667	1.4453
71	cyanobacterium	-0.808	0.4634	1	185	504	33	2012.697	28.1212	1.3585
72	debate	0.4728	0.6252	3	158	360	34	2012.6765	8.1471	0.5647
73	degradation	-0.5583	0.1001	1	214	558	34	2014.8235	19.3529	0.9832
74	density	0.6039	-0.0325	3	271	1129	70	2015.9714	22.1286	1.0431
75	deposit	-0.957	-0.0996	1	288	2200	137	2013.7445	24.073	1.1841
76	deposition	-0.6805	-0.1501	1	218	681	42	2015.1905	38.0238	1.5057
77	depth	-0.129	-0.4774	2	311	2150	128	2013.5859	26.4375	1.0416
78	desert	-0.8639	0.4592	1	230	978	62	2014.9032	24.9194	1.3051
79	desiccation	-0.5795	0.7663	1	171	509	31	2014.9032	24.3226	1.2543
80	design	0.007	-0.1455	2	296	1748	121	2013.7521	18.9008	0.9934
81	detection	0.2049	-0.0314	3	356	5117	323	2013.6687	21.9474	1.0107
82	diameter	-0.0251	-0.6627	2	195	572	36	2013.1111	26.1111	1.3588
83	discovery	0.3688	0.3955	3	330	2714	179	2013.4581	15.3464	0.7759
84	discussion	0.409	0.5843	3	226	731	57	2012.9825	20.0702	0.9288
85	disk	1.195	-0.1543	3	175	745	48	2012.6458	33.6042	1.4077
86	distance	0.9042	-0.0058	3	289	1563	97	2013.4124	44.6804	1.0976
87	diversity	-0.4567	0.3933	1	307	1793	120	2015.0583	24.325	1.4178
88	dna	-0.3963	0.5402	1	237	813	48	2014.1875	23.375	1.1206
89	drilling	-0.65	-0.6302	2	176	589	36	2012.3056	20.5556	0.804
90	dust	0.2835	-0.3601	2	215	663	43	2013.1395	12.7442	1.1001
91	earth	0.3017	0.2685	3	364	16379	1102	2013.98	25.1742	1.1145
92	eccentricity	1.5353	0.0948	3	142	546	33	2013.697	40.3636	1.5965
93	ecology	-0.7287	0.7382	1	178	496	34	2013.3529	7.9118	0.626
94	ecosystem	-0.7895	0.5223	1	281	1776	116	2013.181	32.2672	1.3145
95	emergence	0.2376	0.041	2	264	1292	91	2015.1538	23.9451	1.165
96	enceladus	-0.0882	-0.7623	2	301	2783	153	2017.4379	18.3333	1.0988
97	energy	-0.0038	-0.0344	1	338	3014	175	2013.5086	30.8057	1.1964
98	energy source	-0.0967	-0.288	1	249	923	53	2014.5283	31.6604	1.4689
99	engineering	0.0203	0.5451	1	174	404	35	2013.8286	10.1714	0.5997
100	environment	-0.4502	0.1166	1	361	11624	757	2014.2219	22.2338	1.0247
101	enzyme	-0.6437	0.5742	1	184	525	39	2012.1538	33.641	1.1193
102	erosion	0.1866	-0.5193	2	192	540	30	2013.4	45.3	1.5275
103	esa	0.0284	-0.1911	2	224	880	51	2013.9804	11	0.6317
104	europa	-0.1264	-0.6472	2	332	4508	258	2013.0388	17.5659	0.7927
105	evaporation	-0.6748	-0.1399	1	204	566	32	2012.8125	28.7188	1.4087
106	evolution	0.4814	0.1252	3	357	5658	372	2014.2392	23.1478	1.0513
107	exobiology	0.2329	0.4983	3	339	4169	297	2011.0808	24.6465	0.7725
108	exomars	-0.867	-0.5865	2	152	397	22	2016.8182	17.3636	0.775
109	exomoon	1.633	0.0383	3	115	428	27	2015.7407	21.8148	0.8324
110	exoplanet	1.1338	0.2582	3	307	3495	222	2015.1126	30.3829	1.2644
111	experiment	-0.2134	0.0562	1	343	3944	264	2013.2917	21.5455	1.0496
112	exploration	0.0149	0.1075	2	361	10000	651	2013.6129	20.5499	0.9176
113	extraction	-0.5042	-0.242	2	199	549	36	2014.6667	12.5	0.7767
114	extraterrestrial environment	-0.5089	0.5532	1	217	667	40	2014.8	21.2	1.2955
115	extraterrestrial intelligence	1.0557	0.7448	3	115	358	28	2013.7143	9.9286	0.6086
116	extreme condition	-0.5344	0.6304	1	321	2766	180	2013.7167	15.3889	0.7687
117	extremophile	-0.6962	0.6804	1	254	1305	76	2013.2895	16.7237	0.7736
118	fatty acid	-0.9793	-0.1125	1	155	365	21	2017.8095	19.2381	1.4628
119	finding	-0.4086	0.0323	1	319	1910	124	2013.871	22.3871	1.0413
120	fluid	-0.6519	-0.3998	1	236	926	63	2013.7937	28.8413	1.2207
121	fluorescence	-0.4323	-0.4161	2	184	447	28	2014.6786	7.6429	0.725
122	flux	0.7296	0.0032	3	314	2402	149	2014.3289	40.8121	1.7422
123	fossil	-0.5541	0.2341	1	219	694	46	2013	30.3043	0.9537
124	function	0.2234	0.2347	3	328	1746	114	2014.8596	26.3421	1.3022
125	fungi	-0.9203	0.64	1	148	364	25	2014.08	20.16	1.382
126	galaxy	0.992	0.3832	3	209	738	52	2013.2115	22.6154	0.834
127	ganymede	-0.1423	-0.6987	2	186	590	27	2010.8889	30.8519	1.2297
128	gas	0.2978	-0.2251	2	263	992	62	2012.7742	39.8226	2.0065
129	gas phase	0.4235	-0.8874	2	119	279	21	2014.5238	39.6667	1.7451
130	gene	-0.7617	0.5694	1	220	738	50	2015.02	21.82	0.9667
131	geochemistry	-0.7132	-0.0913	1	223	759	51	2013.7843	45.4118	1.6432
132	geology	-0.4037	-0.2817	2	254	1230	76	2013.9737	18.2105	1.1484
133	glacier	-0.6018	0.1199	1	218	626	33	2012.697	12.9697	0.6766
134	glycine	0.0834	-0.6158	2	159	432	33	2014.5152	36.2121	1.3929
135	gravity	0.882	0.1736	3	191	572	36	2013.75	31.0278	1.3297
136	gypsum	-1.1663	-0.1218	1	178	557	33	2011.2424	25.7273	0.87
137	gyr	1.0079	-0.0998	3	154	426	25	2014.92	84.88	0.9797
138	habitability	0.5496	-0.1598	3	352	6024	370	2016.2459	31.8432	1.4395
139	habitable planet	1.1404	0.0913	3	299	2700	176	2014.5795	41.3636	1.3367
140	habitable zone	1.374	0.06	3	268	3001	193	2015.0155	46.3316	1.4853
141	habitat	-0.4801	0.4521	1	324	2831	176	2013.1023	26.1932	1.1538
142	halophile	-0.992	0.617	1	145	373	22	2013.0455	20.7727	1.0652
143	harsh condition	-0.7459	0.5723	1	124	231	16	2019.5	5.625	1.5117
144	hcn	0.3892	-0.5566	2	125	284	22	2014.0909	24.8636	1.0055
145	heat	0.3315	-0.3758	2	271	1089	66	2014.0909	21.2273	1.1486
146	hematite	-1.1393	-0.1465	1	138	375	24	2008.75	44.0833	1.1406
147	host star	1.5145	0.1784	3	165	835	55	2015.7091	59.8	2.1066
148	hot spring	-1.1082	0.2176	1	171	481	29	2015.4828	18.7241	1.1716
149	humanity	0.3943	0.788	3	229	1097	81	2015.1235	5.0988	0.3669
150	hydrocarbon	-0.1896	-0.5118	2	199	524	32	2012.75	26.7188	1.2908
151	hydrogen	0.0282	-0.2844	1	276	1248	77	2013.4545	52.0649	1.9701
152	hydrothermal activity	-0.7627	-0.4461	1	225	872	54	2013.9815	31.0185	1.5062
153	hydrothermal vent	-0.6273	0.1735	1	213	810	51	2013.0392	20.2941	0.8586
154	ice	0.1096	-0.4905	2	347	4792	302	2013.1623	24.9272	1.0798
155	ice shell	0.0844	-0.8676	2	237	1315	73	2014.7671	18.3425	1.0187
156	icy moon	-0.1351	-0.5933	2	264	1305	79	2016.7468	12.3418	0.7352
157	icy world	-0.2933	-0.2509	2	198	504	27	2016.4815	25.0741	1.1826
158	image	0.0714	0.0103	2	274	1110	77	2011.4675	20.3117	0.8489
159	impact	0.2593	-0.0426	2	346	3368	224	2014.2946	19.375	0.9153
160	indicator	0.1601	0.2988	3	232	765	52	2014.75	21.5769	1.2221
161	instrumentation	-0.1687	-0.6098	2	325	3353	197	2013.868	20.3553	0.9779
162	intelligence	0.8956	0.8245	3	140	427	35	2012.8	21.7143	0.6948
163	intelligent life	1.0688	0.7785	3	112	315	30	2010.4333	9.7667	0.4894
164	interstellar medium	0.5211	-0.669	2	175	624	42	2013.6429	21.2619	0.8779
165	introduction	0.1938	0.5604	2	143	312	24	2012.75	5.5	0.3562
166	ion	-0.3833	-0.1929	1	263	1099	70	2015.9143	24.1143	1.3815
167	iron	-0.7838	-0.0641	1	263	1214	71	2012.1549	40.6761	1.4133
168	irradiation	0.1109	-0.0081	1	262	1139	75	2014.7333	25.7467	1.2307
169	iss	-0.3171	0.6821	1	179	574	38	2016.0526	14.1579	0.8799
170	james webb space telescope	1.456	0.1917	3	106	234	15	2016.0667	57.8667	2.5085
171	jupiter	0.4453	-0.5811	2	285	1781	105	2011.6476	20.4857	0.8171
172	kepler	1.3917	0.0834	3	159	526	31	2015.129	37.7742	1.242
173	laboratory experiment	-0.1229	-0.1869	2	306	1519	101	2014	23.3762	1.2569
174	lake	-0.8798	-0.016	1	297	2128	124	2013.8306	30.5968	1.4014
175	land	0.4021	0.3501	3	222	685	37	2014.7838	38.9189	1.8547
176	lander	-0.3327	-0.6864	2	246	1290	77	2011.8312	20.1039	0.9359
177	landing	-0.4937	-0.6825	2	204	788	44	2013.2045	17.8409	1.113
178	laser	-0.4331	-0.7093	2	158	421	28	2015.8571	12.2143	0.6356
179	launch	-0.0925	-0.5401	2	162	413	24	2011.2083	14.375	0.62
180	layer	0.0755	-0.2193	1	333	2516	157	2013.2675	25.7898	1.2454
181	life	0.0134	0.285	1	364	17372	1197	2013.7652	21.0819	1.0214
182	life detection	-0.3938	-0.0973	2	196	697	42	2015.5476	19.9524	1.0385
183	light	0.3485	0.3696	3	325	2033	135	2013.6667	25.5259	1.1082
184	liquid	-0.1903	-0.6255	2	243	898	49	2014.3673	20.0612	0.9582
185	liquid water	0.311	-0.1573	3	340	3942	241	2013.0913	36.9502	1.2169
186	low earth orbit	-0.3323	0.7796	1	129	317	19	2016.1053	16.4737	0.9432
187	low mass star	1.5941	-0.0435	3	98	268	17	2013.7059	84.7647	3.1481
188	lunar	0.125	0.2338	2	177	507	38	2013.2632	15.1842	0.9194
189	m star	1.4339	0.1503	3	157	697	43	2015.4419	89.2791	2.0239
190	magnetic field	0.1017	0.1134	1	175	393	24	2011.5833	37.2917	1.3108
191	mapping	-0.323	-0.2756	2	244	927	59	2014.678	27.0339	1.3053
192	mars	-0.4837	-0.0471	1	362	11378	755	2013.4344	21.8106	0.9808
193	mars science laboratory	-0.6886	-0.6025	2	151	378	22	2014.6364	56.5909	2.3528
194	martian atmosphere	-0.5463	-0.2309	2	188	476	25	2013.32	29.8	1.5926
195	martian soil	-0.6898	-0.3296	1	144	358	24	2012.125	13.5	0.5803
196	martian subsurface	-0.7972	-0.4502	2	142	285	18	2015.2778	20.0556	1.0256
197	mass	0.9966	-0.0594	3	308	2434	155	2013.8129	45.4516	1.396
198	mass spectrometry	-0.4926	-0.6128	2	230	975	59	2016.2203	12.7966	0.9525
199	material	-0.2475	-0.4314	2	350	4838	320	2013.8031	22.3094	0.9953
200	membrane	-0.7152	0.4049	1	171	467	33	2015.9697	24.2424	1.7011
201	metabolic activity	-0.5901	0.3541	1	272	1196	71	2015.0563	16.7042	0.8835
202	metal	-0.4767	0.1768	1	210	572	39	2014.9231	20.6923	1.409
203	meteorite	-0.1124	-0.2293	2	261	1158	76	2010.7237	33.7237	1.517
204	methanogen	-0.8715	0.0321	1	140	331	23	2013.2174	46.0435	1.7667
205	methanol	-0.1788	-0.3823	2	149	305	22	2013.7273	23.3636	0.9138
206	method	0.3677	0.083	3	354	3922	253	2014.1818	18.8221	0.8909
207	microbial activity	-1.1281	-0.0975	1	177	512	31	2012.5484	24.8065	1.1466
208	microbial community	-0.9295	0.3269	1	305	3024	177	2014.6384	24.0565	1.1246
209	microbial ecology	-0.6893	0.7777	1	107	199	15	2014.2	33.4	1.1875
210	microbiology	-0.8625	0.6213	1	136	354	29	2015.0345	33.8276	1.3788
211	microfossil	-0.7725	0.119	1	161	393	30	2006.2333	35.7	1.1534
212	microorganism	-0.7479	0.4272	1	323	4533	275	2013.1273	21.4836	1.0256
213	mineral	-0.8543	-0.1714	1	316	3306	210	2014.5571	25.5048	1.0734
214	mineralogy	-0.8777	-0.3879	1	259	1333	75	2014.4933	22.6667	1.1061
215	mission	0.0019	-0.2142	2	361	10341	669	2013.9223	18.4828	0.977
216	modeling	0.5282	-0.0298	3	351	3316	224	2013.5625	42.8661	1.3955
217	molecule	0.1383	-0.4095	2	328	3339	222	2014.8378	22.7838	1.1992
218	moon	0.5056	0.026	2	354	5385	360	2013.8139	15.0333	0.7608
219	morphology	-0.6509	0.0481	1	244	896	59	2012.8136	16.2542	0.768
220	myr	1.0428	-0.1935	3	173	514	31	2013.5161	34.0645	1.4984
221	nacl	-1.0301	0.2336	1	226	898	55	2014.9636	23.8727	1.1058
222	nasa	0.2177	-0.3637	2	275	1683	114	2011.4474	10.3947	0.6174
223	network	0.2686	-0.0682	2	226	726	54	2012.2222	28.6481	1.1367
224	nh3	0.443	-0.6977	2	182	642	43	2014.907	28.0698	1.219
225	nitrogen	-0.0221	-0.4415	2	245	915	57	2012.8246	42.6667	1.686
226	nucleic acid	-0.4489	0.1784	1	161	337	22	2015.2727	17.8182	1.9263
227	nutrient	-0.3752	0.4484	1	242	854	51	2015.3529	15.902	0.9738
228	objective	-0.1671	-0.0838	2	288	1636	109	2013.8624	18.7615	1.1503
229	obliquity	1.0851	0.0327	3	122	318	24	2012.875	42.4167	1.7225
230	ocean	0.4427	-0.3764	3	354	5468	339	2014.0619	25.6077	1.2399
231	ocean world	-0.127	-0.9219	2	219	976	59	2019.4915	12.6271	1.0295
232	orbital	0.8951	-0.2384	3	282	1686	103	2013.6214	31.6214	1.3737
233	orbiter	-0.2138	-0.7985	2	223	899	54	2011.8704	21.6296	0.7451
234	organic	-0.3619	-0.7007	2	290	1912	116	2013.8879	24.1293	1.2545
235	organic chemistry	0.3583	-0.7023	2	191	588	36	2011.3889	14.25	0.6532
236	organic matter	-0.3994	-0.467	2	340	3960	238	2013.7605	24.3908	1.1241
237	organism	-0.3298	0.6655	1	336	4110	273	2013.967	18.5348	0.8878
238	outer space	0.0133	0.8726	1	176	454	31	2015.1935	9.0968	0.7007
239	oxidant	-0.6244	-0.5865	1	183	511	28	2012.3571	60.8929	1.9786
240	oxidation	-0.6703	-0.1091	1	246	969	60	2013.9	30.4333	1.2713
241	oxygen	0.499	0.2277	3	301	1775	114	2012.7807	34.8684	1.2964
242	oxygenic photosynthesis	0.4154	0.6857	3	130	305	16	2014.9375	45.25	1.6574
243	ozone	1.2082	0.2057	3	129	375	25	2015.12	34.56	1.3289
244	pah	-0.1007	-0.5962	2	163	373	23	2011.5652	15.2174	0.7283
245	payload	-0.2689	-0.5612	2	243	945	52	2015.2885	9.4231	0.5104
246	perchlorate	-0.8649	-0.1588	1	159	413	25	2018.24	13.8	1.3463
247	permafrost	-0.9152	0.3811	1	205	783	49	2010.6939	30.449	1.1568
248	philosophy	0.7687	0.8637	3	83	235	29	2013.4828	3.6897	0.2408
249	photosynthesis	0.0838	0.7278	1	189	622	41	2013.4634	27	1.0913
250	phyllosilicate	-1.0042	-0.5693	1	132	266	18	2016.8889	35.9444	1.4169
251	physic	0.6697	0.4879	3	188	545	42	2011.1905	17.2381	0.7825
252	physical property	0.3743	-0.1885	3	163	298	18	2014.1111	29.6111	1.2128
253	pigment	-0.2038	0.5436	1	210	751	41	2014	28.2195	0.9606
254	planet	0.7468	0.2543	3	364	12259	856	2013.5864	26.9287	1.0982
255	planetary atmosphere	1.0955	-0.0674	3	152	407	27	2015.2222	29.2593	1.151
256	planetary body	-0.1244	-0.3073	2	287	1490	89	2015.0674	14.8202	0.7979
257	planetary protection	-0.2605	0.4944	2	210	699	41	2015.8293	14.6098	0.9256
258	planetary science	0.5003	-0.0532	2	240	824	50	2016.76	26.94	1.759
259	planetary surface	0.5839	0.308	3	210	568	39	2014.0513	25.8974	1.0749
260	planetary system	1.2609	0.0339	3	201	888	66	2011.6212	24.0152	1.2446
261	planetesimal	1.1281	-0.2599	3	130	370	24	2014.7083	20.5417	0.8266
262	plant	-0.0927	0.7697	1	203	584	38	2014.7632	12.8947	0.6936
263	plate tectonic	1.0638	-0.136	3	117	281	17	2012.5882	41.5294	1.7433
264	platform	-0.239	-0.1183	2	243	952	61	2015.0328	10.3607	0.5226
265	plume	-0.1057	-0.8575	2	230	1250	74	2017.7297	21.0946	1.2299
266	pluto	0.5372	-0.9712	2	137	380	20	2015.8	12.3	0.7252
267	polar region	0.1392	-0.4561	2	248	1027	59	2014.2881	26.8475	1.2403
268	prebiotic chemistry	0.2097	-0.5549	2	195	624	39	2014	37.3077	1.7506
269	precipitation	-0.8016	-0.1234	1	228	828	54	2013.5556	44.4259	1.4318
270	pressure	0.0794	0.3467	1	337	3022	189	2014.5397	32.5185	1.1412
271	probe	0.3373	-0.7084	2	231	1243	77	2012.3506	13.1688	0.6587
272	prokaryote	-0.8551	0.6672	1	174	531	34	2012.2941	17.1765	0.6754
273	prospect	0.5928	0.0455	3	211	583	40	2015.6	35.5	1.9105
274	protection	0.0173	0.5916	1	211	614	37	2010.8649	13.4324	0.5148
275	protein	-0.4924	0.5106	1	230	889	56	2014.3393	17	1.2643
276	protocol	-0.0204	0.5375	2	183	485	38	2015.3684	8.3158	0.7501
277	protoplanetary disk	1.2133	-0.2765	3	112	280	18	2012.2778	40.2222	1.1391
278	purpose	0.2639	0.1482	2	252	929	59	2014	18.6949	0.9479
279	quartz	-1.155	-0.2588	1	117	276	16	2013.6875	25.0625	0.9852
280	radiation	0.1811	0.3367	1	346	3408	208	2014.9423	25.7981	1.1523
281	radius	1.2954	-0.065	3	127	360	26	2015.9615	30.7308	1.1265
282	raman spectroscopy	-0.9185	-0.245	1	236	1220	72	2014.8472	18.9583	0.8123
283	reduction	-0.3728	0.1434	1	257	856	53	2013.8302	23	1.2212
284	regolith	-0.502	-0.1483	2	245	949	59	2015.0169	33.0678	1.8278
285	remote sensing	-0.308	-0.6404	2	191	545	30	2013.6333	13.3	0.7089
286	resource	0.0668	0.3299	2	276	1231	85	2013.4235	19.3412	0.873
287	risk	0.3762	0.4348	2	222	743	45	2014.6667	14.1111	1.0487
288	rna	-0.0232	0.2792	1	135	296	24	2016.3333	34.625	1.32
289	rock	-0.6397	-0.1279	1	329	3041	196	2012.8469	30.5153	1.2272
290	rocky planet	1.2065	0.1868	3	185	687	44	2015.7955	33.9773	1.4021
291	rotation	1.0483	-0.0261	3	172	515	33	2012.6364	86.4545	1.5337
292	rover	-0.6812	-0.4031	2	272	1674	107	2014.7477	31.9159	1.2455
293	runaway greenhouse	1.5108	0.0379	3	90	270	16	2015.6875	66.0625	2.6281
294	salinity	-0.8424	0.2219	1	250	1032	59	2015.7288	25.678	1.1236
295	salt	-0.9601	0.0321	1	272	1689	102	2015.5	23.951	1.2338
296	same time	0.5512	0.5002	3	135	236	16	2013.8125	18	0.6603
297	satellite	0.5931	-0.4262	2	298	1918	114	2012.4035	20.2456	0.7989
298	saturn	0.2671	-0.8402	2	271	1815	102	2013.7353	23.402	1.1361
299	sediment	-0.948	0.0943	1	288	2023	123	2013.626	27.8699	1.2871
300	sensitivity	0.391	-0.1482	3	254	1020	72	2014.25	22.125	1.0266
301	sensor	-0.2602	-0.3676	2	209	652	41	2012.1951	8.2195	0.3448
302	serpentinization	-0.6733	-0.4491	1	144	363	24	2017.4583	32.0417	1.5123
303	seti	1.0057	0.8069	3	95	298	28	2013.1071	6.5	0.607
304	signal	0.6733	0.2832	3	275	1605	105	2013.6476	20.1333	0.9025
305	signature	-0.1109	0.0454	3	325	2941	180	2014.0611	21.6944	0.9731
306	silica	-0.9869	-0.2878	1	157	403	25	2016.56	18.36	1.1062
307	simulation	0.7052	-0.2286	3	316	2250	152	2014.8487	25.1382	1.047
308	situ measurement	-0.2257	-0.8947	2	119	231	15	2014.4667	9.1333	0.87
309	snow	-0.1295	0.4292	1	176	426	26	2011.1923	44.3077	1.7952
310	soil	-0.7166	0.1861	1	294	1985	125	2012.272	23.52	1.0636
311	solar radiation	-0.2566	0.1071	1	156	341	22	2014.0909	15.0909	0.5011
312	solar system	0.543	-0.2679	2	355	6958	449	2014.2361	18.8196	0.8082
313	solid	0.0329	-0.6004	2	158	342	22	2012.3636	13.9545	0.831
314	solution	-0.1575	0.0437	1	306	1519	104	2013.6635	20.2212	0.9063
315	solvent	-0.1929	0.1107	1	169	459	29	2013.5517	11.0345	0.8277
316	space environment	-0.2976	0.5684	1	184	533	35	2015.2286	19.2857	0.756
317	spacecraft	-0.0027	-0.3853	2	283	1675	102	2012.7353	23.0098	1.2055
318	spectroscopy	0.1515	-0.2558	2	319	1756	110	2013.7727	18.7182	0.9269
319	spectrum	0.6837	0.1215	3	306	2100	137	2013.3212	30.8248	1.1064
320	speed	0.2496	-0.4143	2	179	565	36	2013.6389	12.5833	0.5354
321	spore	-0.603	0.5513	1	191	536	37	2012.5946	22.1622	1.108
322	star	1.354	0.176	3	280	3693	246	2014.1585	43.0813	1.4602
323	strain	-0.7674	0.6166	1	213	758	56	2014.2679	18.1786	0.7798
324	stress	-0.4095	0.6584	1	200	546	39	2015.359	13.2308	0.7706
325	substrate	-0.7989	0.0902	1	244	814	52	2015.4038	22.0577	1.1368
326	subsurface	-0.7473	-0.2653	1	319	2684	160	2014.175	22.05	1.1341
327	subsurface ocean	0.0729	-0.8982	2	229	1110	68	2016.3235	22.4118	1.3899
328	sulfate	-1.0234	-0.1859	1	247	1286	76	2013.5526	25.4211	1.0836
329	sulfur	-0.9127	-0.1599	1	210	721	40	2012	35.475	1.4019
330	summary	-0.2694	-0.3348	2	128	235	19	2013.9474	6.7368	0.5249
331	sun	1.2017	0.1735	3	267	2090	132	2014.1667	53.3864	1.5308
332	sunlight	0.1669	0.4288	3	153	295	17	2013.8824	28.9412	1.5826
333	super earth	1.5089	-0.061	3	117	341	20	2014.5	44.1	1.781
334	surface condition	0.3573	0.0222	3	186	525	34	2013.8529	30.6765	1.2402
335	surface liquid water	1.2888	0.1649	3	115	279	18	2015.5	80.7222	3.0578
336	surface temperature	1.1072	-0.2223	3	213	1076	73	2013.1918	60.1644	1.4854
337	survey	0.6265	0.036	3	268	1148	81	2014.5309	23.1728	0.9944
338	survival	-0.4557	0.6625	1	278	1753	109	2013.6697	22.3394	0.9786
339	telescope	1.2079	0.2559	3	225	1324	89	2013.1236	21.2135	0.859
340	temperature	-0.1637	0.143	1	360	6259	406	2013.9015	27.0074	1.1526
341	terrain	-0.4917	-0.5473	2	231	1025	68	2013.9265	21.7353	1.0622
342	terrestrial analogue	-0.8889	0.0427	1	205	564	30	2012.5333	22.5333	1.0382
343	thickness	0.1999	-0.7063	2	223	787	51	2014.3529	25.6667	1.2741
344	tidal heating	1.4147	-0.1739	3	129	447	26	2013.6923	30.9615	1.2843
345	time	0.3265	0.0866	3	363	6098	404	2013.8713	27.5446	1.0549
346	titan	0.2716	-0.8133	2	288	2191	123	2013.0488	23.2846	1.094
347	trace	-0.3797	0.2805	1	242	787	47	2014.1064	19.6596	0.9488
348	transit	1.3619	0.148	3	152	445	27	2015	66.4074	2.1652
349	transport	0.4184	0.1999	3	277	1101	68	2014.9412	25.3971	1.4523
350	trappist	1.4365	0.0772	3	122	363	23	2018.5217	74.3913	2.8309
351	triton	0.4732	-1.0675	2	134	346	17	2015.7059	17.7059	0.902
352	ultraviolet	0.102	0.2174	1	259	971	62	2013.9194	21.4677	1.0085
353	universe	0.6857	0.5518	3	309	2918	202	2013.1733	15.8119	0.7128
354	vacuum	-0.209	0.3307	1	181	479	27	2016.1852	11.2963	0.5455
355	vegetation	0.6242	0.5309	3	125	329	21	2010.9524	31	1.1295
356	venus	0.7154	0.0414	3	259	1258	71	2013.4085	24.4789	1.1272
357	volatile	0.4008	-0.6371	2	218	736	47	2014.6809	31	1.5673
358	volcanism	0.353	-0.3401	3	217	679	39	2013.6667	33.9487	1.4474
359	water	-0.0545	-0.0312	1	363	10021	689	2012.8534	27.1161	1.1223
360	water ice	0.312	-0.6	2	277	1291	87	2012.6782	25.3563	1.1303
361	water vapor	0.7495	-0.3179	3	207	661	43	2012.6744	31.907	1.4297
362	wavelength	0.3682	-0.0754	3	242	912	58	2012	32.4138	1.2647
363	weathering	-0.3365	-0.03	1	190	532	33	2014.2424	38.2727	1.2669
364	wind	-0.0608	0.1601	1	238	747	43	2011.2326	18.5581	1.1081
365	x ray diffraction	-0.9761	-0.3687	1	150	355	19	2014.3158	19.5263	1.0396
