# Supplementary material for: Marine Science Can Contribute to the Search for Extra-Terrestrial Life
Source: Life (Basel). 2024 May 24;14(6):676. doi: 10.3390/life14060676 (PMC11205085; doi:10.3390/life14060676)
Supplement: Supplementary file 1 [file life-14-00676-s001.zip › Supplementary material S4_Network.txt]

1	2	1
1	3	2
1	5	1
1	6	2
1	7	1
1	8	1
1	9	1
1	11	4
1	13	1
1	15	1
1	16	1
1	18	1
1	21	2
1	22	2
1	24	18
1	25	1
1	26	2
1	27	2
1	32	1
1	33	1
1	34	1
1	35	1
1	36	1
1	37	10
1	38	3
1	39	2
1	43	2
1	45	2
1	47	2
1	48	7
1	49	3
1	51	1
1	52	4
1	53	1
1	54	3
1	56	7
1	57	9
1	58	3
1	59	2
1	61	2
1	63	1
1	64	1
1	65	1
1	68	3
1	69	1
1	71	2
1	73	1
1	74	1
1	75	4
1	77	4
1	81	11
1	83	3
1	84	1
1	85	6
1	86	2
1	87	2
1	90	1
1	91	20
1	92	1
1	93	1
1	96	1
1	98	2
1	99	1
1	100	10
1	102	1
1	104	2
1	105	1
1	106	5
1	107	4
1	108	3
1	109	2
1	110	9
1	111	6
1	112	10
1	113	1
1	116	2
1	121	1
1	122	8
1	124	6
1	128	3
1	131	1
1	134	1
1	135	3
1	137	2
1	138	8
1	139	12
1	140	11
1	141	1
1	144	1
1	145	1
1	147	5
1	150	1
1	151	4
1	152	1
1	154	4
1	157	1
1	158	3
1	159	5
1	160	3
1	161	5
1	164	1
1	167	1
1	168	5
1	170	3
1	171	1
1	172	1
1	173	1
1	174	2
1	180	1
1	181	15
1	182	1
1	183	9
1	185	8
1	189	8
1	190	1
1	192	13
1	194	1
1	195	1
1	197	4
1	199	6
1	201	1
1	204	1
1	206	8
1	208	3
1	212	3
1	213	7
1	214	3
1	215	11
1	216	9
1	217	6
1	218	4
1	220	1
1	222	1
1	226	1
1	228	2
1	229	1
1	230	7
1	232	3
1	234	2
1	236	4
1	237	3
1	238	1
1	239	1
1	241	5
1	242	1
1	243	3
1	245	2
1	246	2
1	247	1
1	249	2
1	250	1
1	251	1
1	252	1
1	253	7
1	254	25
1	256	1
1	258	1
1	259	3
1	262	2
1	264	1
1	268	1
1	270	7
1	274	2
1	275	3
1	278	1
1	279	1
1	280	11
1	284	1
1	285	2
1	289	2
1	290	1
1	292	2
1	293	2
1	295	2
1	297	1
1	299	1
1	300	2
1	301	1
1	304	4
1	305	5
1	306	1
1	307	4
1	310	2
1	311	1
1	312	7
1	317	1
1	318	5
1	319	16
1	322	12
1	326	3
1	328	2
1	329	1
1	331	5
1	332	2
1	335	3
1	336	4
1	338	2
1	339	10
1	340	9
1	343	2
1	345	4
1	349	1
1	350	1
1	352	6
1	353	1
1	355	3
1	356	1
1	357	2
1	359	13
1	360	2
1	361	2
1	362	8
1	363	1
1	364	2
1	365	1
2	3	2
2	4	1
2	5	2
2	7	1
2	8	1
2	9	1
2	11	5
2	14	1
2	15	1
2	18	4
2	24	2
2	27	5
2	29	3
2	32	1
2	33	3
2	34	1
2	35	2
2	36	1
2	37	3
2	38	1
2	39	1
2	43	1
2	45	1
2	47	4
2	48	3
2	49	4
2	50	1
2	51	1
2	52	2
2	53	1
2	54	2
2	56	2
2	57	4
2	59	2
2	60	1
2	62	3
2	63	2
2	66	1
2	67	4
2	68	4
2	69	2
2	73	1
2	74	2
2	75	4
2	76	4
2	77	2
2	79	1
2	81	4
2	82	1
2	83	4
2	84	1
2	87	3
2	91	16
2	94	2
2	95	1
2	96	1
2	97	3
2	98	3
2	100	17
2	104	3
2	105	2
2	106	4
2	107	7
2	110	1
2	111	2
2	112	4
2	113	1
2	116	3
2	117	1
2	119	3
2	120	3
2	122	3
2	123	1
2	124	2
2	128	3
2	130	1
2	132	2
2	133	1
2	136	2
2	138	4
2	139	3
2	140	1
2	141	4
2	143	3
2	146	1
2	147	1
2	148	1
2	150	1
2	151	2
2	153	1
2	154	5
2	157	1
2	158	2
2	159	6
2	160	1
2	161	1
2	165	1
2	167	3
2	168	4
2	171	1
2	173	1
2	174	2
2	178	1
2	180	4
2	181	15
2	183	3
2	185	3
2	189	1
2	191	2
2	192	11
2	197	1
2	198	1
2	199	7
2	200	3
2	201	2
2	203	1
2	206	2
2	207	2
2	208	5
2	210	1
2	212	9
2	213	8
2	214	4
2	215	6
2	216	3
2	217	1
2	219	1
2	220	1
2	221	1
2	223	1
2	224	1
2	225	1
2	228	1
2	229	1
2	230	2
2	231	1
2	234	1
2	236	4
2	237	3
2	238	3
2	239	2
2	240	4
2	241	1
2	245	1
2	247	2
2	254	9
2	256	4
2	258	1
2	259	2
2	262	2
2	264	1
2	267	2
2	269	3
2	270	5
2	272	2
2	279	1
2	280	2
2	283	1
2	284	3
2	289	8
2	292	1
2	294	1
2	295	2
2	297	1
2	299	5
2	302	1
2	305	4
2	307	4
2	309	2
2	310	2
2	311	2
2	312	1
2	314	1
2	319	1
2	321	1
2	322	1
2	323	2
2	324	2
2	326	3
2	328	3
2	332	1
2	338	2
2	340	7
2	341	2
2	342	2
2	343	1
2	345	4
2	349	1
2	352	1
2	353	3
2	357	1
2	358	1
2	359	11
2	360	3
2	361	1
2	362	2
2	363	2
3	4	1
3	5	1
3	6	2
3	7	1
3	9	2
3	10	15
3	11	11
3	12	1
3	13	4
3	14	4
3	15	7
3	18	6
3	22	1
3	23	1
3	24	16
3	26	4
3	27	8
3	28	2
3	29	2
3	30	1
3	31	2
3	32	2
3	33	4
3	34	7
3	35	1
3	36	10
3	37	31
3	38	3
3	39	1
3	41	1
3	42	2
3	43	8
3	44	11
3	45	4
3	46	2
3	47	12
3	48	10
3	49	10
3	50	4
3	51	4
3	52	16
3	53	1
3	54	1
3	55	2
3	56	9
3	57	13
3	58	12
3	59	3
3	60	5
3	61	1
3	62	2
3	63	9
3	64	3
3	65	1
3	66	1
3	67	3
3	68	5
3	69	3
3	71	1
3	72	2
3	73	4
3	74	2
3	75	7
3	76	3
3	77	8
3	78	8
3	80	4
3	81	28
3	82	2
3	83	4
3	84	2
3	85	1
3	86	2
3	87	5
3	88	10
3	89	4
3	90	4
3	91	58
3	92	1
3	93	2
3	94	6
3	95	9
3	96	18
3	97	17
3	98	1
3	99	1
3	100	51
3	101	4
3	102	3
3	103	2
3	104	17
3	105	3
3	106	21
3	107	15
3	108	5
3	109	1
3	110	6
3	111	33
3	112	45
3	113	9
3	114	3
3	116	15
3	117	5
3	118	7
3	119	12
3	120	2
3	121	5
3	122	5
3	124	8
3	127	1
3	128	2
3	129	6
3	130	4
3	131	3
3	132	1
3	133	1
3	134	17
3	136	3
3	138	14
3	139	2
3	140	7
3	141	6
3	142	2
3	144	5
3	145	4
3	146	1
3	148	2
3	149	1
3	150	4
3	151	3
3	152	7
3	153	7
3	154	31
3	155	6
3	156	4
3	157	3
3	158	2
3	159	19
3	160	4
3	161	16
3	164	9
3	165	2
3	166	10
3	167	8
3	168	13
3	169	2
3	171	2
3	172	1
3	173	14
3	174	9
3	175	1
3	176	4
3	177	2
3	178	4
3	180	8
3	181	79
3	182	6
3	183	9
3	184	8
3	185	12
3	188	1
3	189	1
3	191	1
3	192	34
3	193	1
3	194	4
3	195	5
3	196	1
3	197	4
3	198	5
3	199	26
3	200	2
3	201	6
3	202	7
3	203	22
3	204	2
3	205	7
3	206	17
3	207	4
3	208	7
3	211	4
3	212	20
3	213	12
3	214	2
3	215	42
3	216	9
3	217	48
3	218	16
3	221	5
3	222	8
3	223	3
3	224	6
3	225	5
3	226	8
3	227	2
3	228	2
3	230	15
3	231	9
3	232	2
3	233	1
3	234	18
3	235	4
3	236	42
3	237	13
3	238	1
3	239	4
3	240	7
3	241	1
3	244	6
3	245	4
3	246	5
3	249	3
3	250	1
3	251	1
3	252	1
3	253	3
3	254	25
3	255	2
3	256	6
3	258	1
3	261	3
3	262	3
3	264	2
3	265	10
3	267	7
3	268	3
3	269	3
3	270	13
3	271	3
3	272	3
3	273	1
3	274	2
3	275	10
3	276	2
3	277	2
3	278	2
3	279	2
3	280	10
3	282	9
3	283	7
3	284	4
3	285	1
3	286	3
3	287	2
3	288	3
3	289	10
3	290	1
3	291	1
3	292	7
3	294	4
3	295	14
3	297	4
3	298	8
3	299	12
3	300	8
3	301	1
3	302	2
3	304	5
3	305	14
3	306	2
3	307	8
3	309	2
3	310	9
3	311	2
3	312	30
3	313	3
3	314	10
3	315	3
3	316	4
3	317	8
3	318	14
3	319	13
3	320	3
3	321	5
3	322	2
3	323	5
3	324	1
3	325	3
3	326	10
3	327	7
3	328	9
3	329	1
3	331	3
3	334	3
3	335	1
3	336	1
3	337	2
3	338	4
3	340	25
3	343	1
3	345	17
3	346	10
3	347	4
3	348	1
3	349	3
3	351	1
3	352	10
3	353	7
3	354	4
3	355	1
3	356	2
3	357	3
3	358	2
3	359	54
3	360	8
3	361	4
3	362	6
3	363	1
3	364	3
3	365	1
4	5	2
4	7	1
4	9	1
4	11	2
4	12	1
4	15	3
4	17	2
4	18	1
4	19	1
4	20	1
4	22	1
4	24	1
4	26	1
4	27	8
4	28	1
4	29	1
4	30	1
4	31	1
4	32	2
4	33	1
4	34	3
4	35	3
4	36	3
4	37	3
4	38	4
4	39	3
4	43	2
4	47	6
4	48	2
4	49	3
4	52	5
4	53	1
4	54	1
4	55	3
4	57	1
4	60	1
4	62	2
4	63	1
4	65	1
4	66	2
4	68	4
4	69	6
4	73	1
4	74	2
4	78	4
4	79	3
4	80	2
4	81	4
4	83	6
4	84	1
4	87	7
4	91	31
4	93	5
4	94	7
4	95	3
4	96	4
4	97	4
4	98	3
4	99	2
4	100	32
4	101	5
4	103	2
4	104	8
4	106	14
4	107	11
4	110	2
4	111	2
4	112	14
4	113	1
4	114	3
4	115	1
4	116	18
4	117	11
4	118	2
4	119	5
4	124	4
4	125	3
4	128	1
4	130	8
4	132	1
4	133	1
4	136	1
4	138	9
4	139	2
4	141	16
4	143	1
4	145	1
4	148	2
4	149	5
4	150	1
4	153	2
4	154	5
4	156	3
4	157	5
4	159	3
4	160	1
4	161	3
4	162	1
4	166	4
4	171	5
4	173	2
4	174	5
4	175	1
4	176	2
4	179	1
4	180	2
4	181	41
4	183	4
4	185	1
4	192	14
4	197	1
4	199	3
4	200	5
4	201	5
4	202	1
4	204	3
4	206	2
4	207	1
4	208	8
4	212	15
4	213	3
4	214	1
4	215	10
4	216	8
4	217	3
4	218	5
4	219	1
4	221	1
4	222	2
4	225	1
4	227	4
4	230	6
4	231	1
4	234	1
4	236	3
4	237	18
4	238	2
4	241	2
4	245	1
4	247	3
4	249	1
4	251	2
4	254	14
4	256	2
4	259	1
4	262	3
4	264	2
4	265	2
4	267	1
4	268	1
4	270	7
4	271	1
4	272	3
4	275	7
4	276	1
4	278	1
4	279	1
4	280	1
4	282	4
4	283	2
4	286	1
4	287	1
4	288	1
4	289	2
4	292	2
4	294	2
4	295	3
4	298	2
4	299	5
4	300	1
4	301	2
4	303	1
4	304	2
4	305	7
4	310	6
4	312	7
4	314	3
4	315	1
4	316	1
4	317	1
4	319	1
4	321	1
4	323	3
4	324	5
4	325	3
4	326	5
4	327	1
4	328	1
4	330	1
4	332	3
4	337	1
4	338	9
4	340	20
4	342	1
4	343	1
4	345	7
4	346	3
4	347	2
4	349	1
4	352	1
4	353	6
4	356	1
4	359	16
4	362	1
4	363	1
5	7	1
5	8	3
5	9	4
5	11	2
5	12	3
5	13	1
5	15	4
5	17	1
5	18	8
5	19	1
5	20	2
5	21	3
5	22	4
5	23	2
5	24	14
5	25	1
5	26	3
5	27	5
5	28	2
5	29	9
5	30	3
5	32	1
5	33	4
5	34	10
5	35	2
5	36	1
5	37	14
5	39	5
5	40	1
5	43	7
5	45	2
5	47	8
5	48	6
5	49	5
5	50	1
5	52	5
5	54	8
5	55	1
5	56	5
5	57	5
5	59	2
5	61	2
5	62	1
5	63	5
5	64	1
5	65	3
5	67	13
5	68	5
5	69	4
5	70	1
5	71	2
5	72	5
5	73	1
5	74	3
5	75	14
5	76	1
5	77	6
5	80	1
5	81	9
5	82	1
5	83	11
5	84	2
5	85	2
5	86	6
5	87	2
5	88	3
5	90	1
5	91	49
5	92	1
5	94	4
5	95	4
5	96	3
5	97	9
5	98	1
5	99	1
5	100	20
5	102	3
5	104	10
5	105	3
5	106	21
5	107	20
5	110	7
5	111	3
5	112	25
5	113	1
5	115	1
5	116	7
5	117	1
5	118	1
5	119	5
5	120	3
5	122	9
5	123	4
5	124	2
5	125	1
5	126	5
5	128	5
5	131	3
5	132	7
5	133	2
5	135	1
5	136	2
5	137	7
5	138	8
5	139	9
5	140	7
5	141	5
5	142	1
5	145	3
5	147	2
5	148	2
5	149	1
5	150	2
5	151	2
5	152	2
5	153	3
5	154	12
5	155	3
5	158	4
5	159	11
5	160	3
5	161	3
5	162	2
5	163	3
5	165	3
5	166	1
5	167	1
5	168	4
5	171	5
5	172	6
5	173	5
5	174	6
5	175	5
5	176	1
5	178	1
5	179	2
5	180	11
5	181	49
5	183	8
5	184	2
5	185	8
5	187	1
5	188	1
5	189	2
5	190	2
5	191	3
5	192	26
5	193	1
5	196	1
5	197	13
5	199	9
5	200	1
5	201	1
5	202	2
5	203	1
5	206	11
5	207	1
5	208	8
5	210	3
5	211	2
5	212	9
5	213	7
5	214	3
5	215	13
5	216	10
5	217	1
5	218	12
5	219	1
5	220	4
5	221	1
5	222	2
5	223	3
5	224	2
5	226	1
5	227	2
5	228	2
5	230	14
5	232	3
5	233	2
5	234	3
5	236	7
5	237	17
5	238	3
5	239	2
5	240	2
5	241	6
5	243	2
5	247	3
5	248	4
5	249	1
5	250	1
5	251	2
5	252	1
5	253	2
5	254	41
5	256	1
5	257	1
5	258	2
5	259	1
5	260	6
5	262	2
5	264	2
5	265	1
5	267	2
5	269	3
5	270	3
5	271	4
5	272	3
5	273	1
5	274	1
5	275	1
5	278	1
5	279	2
5	280	8
5	282	2
5	283	2
5	284	3
5	286	1
5	287	1
5	289	13
5	290	1
5	291	2
5	292	2
5	294	2
5	295	7
5	296	2
5	297	2
5	299	9
5	300	1
5	301	1
5	302	2
5	303	1
5	304	1
5	305	5
5	306	3
5	307	3
5	310	2
5	311	1
5	312	13
5	314	1
5	315	1
5	317	1
5	319	4
5	322	17
5	323	4
5	324	1
5	325	1
5	326	6
5	327	3
5	328	1
5	329	1
5	331	13
5	332	1
5	334	1
5	335	1
5	336	3
5	337	2
5	338	6
5	339	1
5	340	13
5	341	7
5	343	2
5	344	2
5	345	32
5	346	2
5	347	1
5	348	2
5	349	3
5	350	2
5	352	2
5	353	13
5	355	2
5	356	4
5	357	1
5	358	1
5	359	30
5	360	4
5	361	1
5	362	1
5	363	3
6	8	3
6	11	2
6	16	2
6	18	5
6	23	1
6	24	15
6	25	2
6	26	1
6	28	1
6	30	2
6	37	2
6	38	1
6	43	1
6	44	1
6	48	1
6	49	2
6	52	2
6	54	5
6	56	7
6	57	5
6	59	23
6	61	1
6	64	4
6	65	1
6	74	2
6	77	3
6	80	1
6	81	9
6	85	7
6	86	6
6	87	3
6	90	2
6	91	25
6	92	2
6	95	1
6	96	1
6	97	3
6	100	4
6	103	1
6	106	10
6	109	3
6	110	14
6	111	5
6	112	3
6	116	1
6	122	6
6	124	5
6	128	1
6	129	1
6	134	1
6	137	1
6	138	13
6	139	5
6	140	21
6	144	1
6	145	3
6	147	2
6	151	1
6	154	9
6	156	1
6	158	1
6	159	3
6	161	3
6	164	3
6	166	2
6	167	2
6	168	4
6	170	1
6	171	1
6	172	2
6	173	1
6	180	4
6	181	6
6	183	2
6	185	4
6	186	1
6	187	7
6	188	1
6	189	4
6	190	1
6	192	2
6	197	14
6	198	3
6	199	5
6	202	1
6	203	2
6	205	2
6	206	40
6	214	1
6	215	9
6	216	9
6	217	7
6	218	9
6	220	1
6	222	1
6	225	3
6	230	7
6	232	6
6	234	1
6	236	6
6	241	2
6	243	2
6	252	1
6	254	30
6	259	1
6	260	5
6	261	7
6	263	3
6	267	1
6	269	1
6	270	2
6	271	1
6	274	1
6	277	5
6	278	2
6	280	4
6	281	2
6	283	1
6	286	3
6	287	1
6	289	2
6	290	3
6	293	1
6	297	3
6	298	4
6	300	1
6	304	3
6	305	5
6	307	9
6	311	2
6	312	9
6	314	1
6	317	3
6	318	6
6	319	9
6	322	17
6	324	1
6	331	7
6	332	1
6	333	8
6	334	3
6	335	2
6	336	5
6	337	3
6	339	9
6	340	7
6	343	1
6	344	4
6	345	6
6	346	1
6	348	3
6	349	2
6	350	2
6	352	1
6	353	3
6	354	1
6	355	1
6	356	1
6	357	1
6	358	1
6	359	12
6	360	4
6	361	1
6	362	2
6	364	2
7	14	1
7	15	1
7	16	1
7	21	1
7	24	5
7	27	5
7	32	1
7	34	1
7	36	2
7	37	1
7	38	1
7	39	2
7	40	1
7	43	1
7	47	1
7	48	2
7	49	2
7	52	2
7	53	1
7	55	2
7	56	2
7	57	5
7	58	1
7	59	1
7	60	4
7	61	1
7	62	1
7	67	1
7	69	2
7	74	1
7	75	3
7	76	2
7	78	1
7	81	2
7	84	4
7	86	2
7	87	1
7	88	3
7	90	2
7	91	15
7	93	2
7	94	2
7	97	4
7	98	1
7	99	1
7	100	10
7	104	1
7	105	1
7	107	3
7	108	1
7	110	1
7	111	4
7	112	4
7	114	1
7	116	3
7	119	3
7	122	1
7	124	2
7	125	1
7	128	1
7	131	1
7	132	1
7	135	1
7	136	1
7	138	3
7	139	3
7	140	2
7	141	2
7	143	1
7	146	1
7	147	1
7	149	1
7	151	2
7	154	5
7	158	1
7	159	1
7	161	1
7	162	1
7	165	1
7	166	3
7	167	2
7	168	2
7	169	1
7	171	1
7	173	2
7	175	1
7	177	1
7	179	1
7	180	3
7	181	10
7	183	4
7	184	1
7	185	5
7	186	1
7	191	1
7	192	9
7	194	2
7	197	2
7	199	2
7	206	1
7	208	2
7	209	1
7	212	5
7	213	4
7	214	2
7	215	3
7	217	2
7	218	3
7	219	2
7	221	1
7	225	1
7	226	1
7	227	3
7	236	2
7	237	4
7	238	1
7	239	1
7	240	3
7	241	2
7	245	1
7	246	1
7	247	1
7	249	1
7	251	1
7	254	11
7	257	2
7	262	2
7	264	1
7	267	2
7	269	1
7	270	4
7	275	1
7	279	1
7	280	7
7	284	2
7	286	1
7	289	1
7	293	1
7	295	2
7	299	3
7	300	1
7	301	2
7	305	1
7	306	1
7	309	1
7	310	4
7	311	1
7	312	1
7	314	1
7	316	2
7	317	2
7	318	1
7	319	2
7	321	4
7	322	3
7	323	3
7	326	2
7	328	2
7	329	1
7	331	3
7	332	1
7	337	2
7	338	7
7	339	1
7	340	8
7	342	1
7	343	1
7	345	5
7	349	2
7	352	1
7	353	1
7	355	1
7	356	2
7	359	13
7	360	1
7	361	1
7	364	2
7	365	2
8	11	1
8	13	2
8	16	1
8	18	2
8	22	1
8	24	10
8	25	1
8	26	1
8	28	1
8	29	1
8	30	1
8	35	1
8	37	6
8	43	1
8	45	1
8	48	1
8	49	1
8	52	1
8	54	1
8	56	6
8	57	2
8	59	1
8	61	3
8	63	1
8	67	2
8	68	1
8	70	1
8	74	1
8	75	2
8	76	1
8	77	3
8	81	5
8	82	3
8	84	1
8	85	2
8	86	5
8	87	2
8	90	1
8	91	21
8	92	1
8	95	1
8	98	1
8	100	1
8	103	2
8	104	2
8	106	1
8	107	2
8	110	11
8	111	3
8	112	5
8	117	1
8	120	1
8	122	5
8	124	2
8	126	1
8	127	1
8	128	1
8	135	1
8	136	1
8	137	2
8	138	5
8	139	8
8	140	11
8	141	2
8	147	3
8	151	1
8	154	3
8	158	3
8	159	1
8	161	4
8	167	3
8	168	1
8	170	1
8	172	1
8	173	1
8	175	1
8	176	1
8	180	6
8	181	7
8	182	1
8	183	4
8	185	6
8	189	3
8	191	3
8	192	5
8	193	1
8	197	6
8	199	6
8	201	1
8	202	1
8	203	1
8	206	7
8	208	1
8	212	1
8	213	2
8	214	1
8	215	6
8	216	7
8	217	4
8	218	6
8	222	3
8	223	1
8	227	1
8	228	2
8	230	4
8	232	2
8	233	1
8	236	1
8	237	2
8	241	1
8	243	1
8	251	1
8	252	1
8	253	1
8	254	17
8	256	1
8	259	1
8	260	1
8	264	1
8	265	1
8	266	1
8	270	8
8	271	1
8	273	2
8	280	5
8	281	3
8	283	1
8	284	2
8	289	1
8	290	1
8	291	3
8	292	1
8	297	1
8	299	1
8	304	6
8	305	4
8	307	1
8	309	1
8	312	3
8	317	3
8	318	1
8	319	7
8	322	11
8	326	1
8	329	1
8	331	3
8	334	3
8	335	2
8	336	5
8	337	1
8	339	3
8	340	6
8	341	1
8	342	1
8	343	2
8	344	1
8	345	6
8	346	1
8	347	1
8	349	4
8	350	1
8	352	2
8	353	1
8	355	1
8	356	2
8	357	1
8	358	1
8	359	9
8	360	3
8	361	3
8	362	2
8	363	1
9	11	5
9	12	1
9	13	2
9	15	4
9	16	1
9	19	1
9	24	4
9	27	8
9	28	1
9	29	1
9	32	1
9	34	1
9	35	3
9	36	1
9	37	5
9	39	1
9	42	1
9	44	2
9	47	8
9	49	2
9	52	1
9	55	1
9	57	1
9	58	2
9	61	1
9	62	2
9	63	3
9	68	1
9	69	2
9	71	7
9	73	1
9	75	3
9	77	2
9	78	2
9	79	1
9	80	1
9	81	1
9	83	2
9	87	7
9	88	3
9	91	8
9	93	2
9	94	4
9	95	1
9	97	1
9	98	1
9	100	12
9	101	1
9	104	2
9	106	3
9	107	3
9	110	1
9	111	6
9	112	4
9	116	9
9	117	3
9	118	1
9	119	1
9	123	2
9	124	1
9	125	7
9	127	1
9	130	2
9	131	2
9	133	1
9	138	2
9	139	1
9	141	4
9	143	1
9	146	1
9	148	1
9	153	1
9	154	2
9	158	1
9	159	1
9	161	1
9	166	1
9	168	2
9	169	2
9	171	1
9	173	1
9	174	5
9	180	1
9	181	13
9	183	3
9	185	1
9	186	1
9	192	9
9	197	1
9	199	2
9	201	2
9	202	1
9	203	1
9	206	1
9	207	1
9	208	8
9	210	1
9	211	1
9	212	11
9	213	3
9	214	1
9	215	1
9	216	3
9	218	3
9	219	2
9	221	1
9	225	2
9	227	1
9	228	1
9	230	1
9	234	1
9	236	3
9	237	9
9	238	1
9	240	2
9	247	2
9	249	1
9	253	4
9	254	5
9	256	1
9	267	1
9	269	3
9	270	2
9	272	5
9	274	1
9	275	1
9	276	1
9	280	5
9	282	2
9	285	1
9	286	2
9	289	3
9	294	1
9	295	2
9	297	1
9	299	5
9	304	1
9	305	3
9	307	1
9	309	1
9	310	2
9	312	5
9	314	2
9	316	1
9	318	1
9	319	2
9	321	2
9	323	3
9	326	1
9	328	1
9	332	1
9	338	3
9	339	1
9	340	7
9	342	2
9	345	1
9	347	2
9	352	1
9	353	2
9	354	2
9	356	1
9	359	11
9	363	1
9	364	2
10	11	3
10	14	2
10	18	1
10	24	3
10	25	1
10	30	1
10	32	1
10	33	1
10	34	3
10	36	1
10	37	4
10	39	1
10	43	2
10	44	5
10	45	1
10	47	2
10	48	1
10	49	7
10	50	1
10	51	1
10	52	3
10	53	1
10	54	1
10	56	3
10	57	2
10	58	4
10	60	1
10	63	2
10	73	2
10	80	1
10	81	8
10	85	2
10	86	1
10	87	3
10	88	1
10	91	14
10	94	1
10	95	3
10	96	4
10	97	1
10	100	9
10	104	4
10	105	1
10	106	3
10	107	3
10	111	2
10	112	8
10	113	3
10	114	2
10	117	1
10	119	1
10	121	2
10	122	3
10	124	1
10	129	3
10	134	5
10	136	1
10	138	2
10	144	2
10	145	1
10	148	1
10	150	1
10	152	2
10	153	1
10	154	4
10	155	1
10	159	4
10	160	1
10	161	5
10	164	4
10	166	4
10	168	3
10	173	1
10	174	2
10	176	1
10	177	1
10	178	1
10	181	12
10	182	2
10	183	1
10	184	2
10	191	1
10	192	8
10	194	2
10	195	1
10	198	2
10	199	3
10	200	1
10	201	2
10	203	5
10	205	1
10	206	3
10	207	2
10	213	5
10	215	8
10	216	2
10	217	9
10	218	2
10	221	2
10	222	3
10	223	1
10	224	3
10	230	2
10	231	2
10	234	3
10	236	10
10	237	2
10	240	2
10	244	3
10	246	1
10	254	4
10	255	1
10	261	2
10	265	1
[truncated: 39,424 more rows]
